# Supplementary material for: Characterization of barley (Hordeum vulgare L.) NAC transcription factors suggests conserved functions compared to both monocots and dicots
Source: BMC Res Notes. 2011 Aug 19;4:302. doi: 10.1186/1756-0500-4-302 (PMC3226072; doi:10.1186/1756-0500-4-302)
Supplement: Additional file 2 — Data and statistics for qRT-PCR results. Suppl_file2_qRT-PCR data. Normalized qRT-PCR data used for heatmap construction, including statistics on significance. [file 1756-0500-4-302-S2.XLS]

## Sheet: Tissues
18S-normalized Ct-values from real-time PCR experiments with primers sets for 46 barley NAC genes (HvNAC) tested across different tissues of the barley plant.
Samples:	AS: old ear				M: milky grain				Sen: senescent flag leaf
	AU: young ear				NS: non-senescent flag leaf				Stem: stem, 2nd internode from top
	LD: late dough grain				R: root																					M-values (log2 fold change). Gene expression levels relative to expression in the non-senescent flag leaf samples and ranking according to differential expression across tissues, as estimated by the Limma software .											decideTests result (Limma), indicating significantly negative (-1), not significant (0), or significantly positive (1) expression in the different tissues, relative to the non-senescent flag leaf sample
	Gene expression level - 18S normalized Ct values. Three biological replicates for each tissue type, each based on three replicate PCR runs.
Gene name	NS1	NS4	NS7	Sen2	Sen6	Sen7	AS1	AS2	AS3	AU1	AU3	AU2	LD1	LD2	LD3	M1	M2	M3	R1	R2	R3	Stem1	Stem3	Stem4	NS	NS.Sen	NS.AS	NS.AU	NS.LD	NS.M	NS.R	NS.Stem	Average Expres.	F	P.Value	adj.P.Val	NS-Sen	NS-AS	NS-AU	NS-LD	NS-M	NS-R	NS-Stem
NAC19	23.9009	23.6299	24.0278	20.5516	22.1514	22.0665	13.4128	13.27	12.9687	21.8357	23.3302	23.8657	13.6083	13.605	15.3497	16.1336	16.5419	15.5862	23.8176	22.9961	22.9062	27.9461	27.7686	26.8961	0	2.26307	10.6357	0.842352	9.6652	7.76564	0.61291	-3.68406	20.3403	194.505	9.32766e-19	4.384e-17	1	1	1	1	1	0	-1
NAC24	24.4009	24.9635	24.9223	21.2439	22.9155	22.6708	14.2931	13.8077	13.8348	24.6568	25.9847	24.4862	13.0083	13.0986	14.8116	15.7055	15.6713	14.6758	25.0645	24.243	23.6814	NA	NA	27.2176	0	2.48551	10.7837	-0.280322	11.1228	9.41141	0.432645	-2.45532	20.2435	210.075	8.33333e-18	1.95833e-16	1	1	0	1	1	0	-1
Rubisco	10.3389	10.2546	9.93288	17.5977	17.296	17.6751	16.2015	15.7421	15.9944	14.5167	13.5181	13.3973	16.5008	16.9526	17.9806	16.1472	16.693	16.9295	22.2835	21.4174	21.4957	15.3465	16.5456	15.1463	0	-7.34746	-5.80388	-3.63522	-6.96921	-6.41441	-11.5567	-5.504	16.0793	125.257	1.2268e-16	1.92198e-15	-1	-1	-1	-1	-1	-1	-1
NAC18	NA	25.9691	25.3014	21.3339	23.4551	22.9823	16.7868	16.9821	16.2785	24.3319	25.5824	25.2213	16.633	17.0041	17.6379	17.8199	18.3299	17.5961	25.1636	23.9368	23.9928	32.003	30.5542	29.8634	0	3.04482	8.95276	0.590046	8.54359	7.71993	1.27088	-5.17162	22.3808	132.686	2.37192e-16	2.787e-15	1	1	0	1	1	1	-1
NAC39	23.5944	23.7167	23.6338	20.4486	21.6778	20.8949	20.6732	20.4784	20.3254	20.7284	20.5324	19.6477	18.9991	19.4022	20.1054	20.2416	20.2674	20.1167	20.387	19.7195	19.2773	14.9039	15.0999	14.8428	0	2.64122	3.15599	3.3455	4.1461	3.43976	3.85373	8.69942	19.9881	86.207	7.34015e-15	6.89974e-14	1	1	1	1	1	1	1
NAC25	26.0245	25.0479	26.2353	21.5704	23.1293	22.6882	21.5772	21.3062	21.1408	18.3526	17.8516	18.7338	18.8125	19.2806	19.9589	18.2291	18.1356	18.4511	20.1635	19.9124	20.2625	21.5904	22.2094	21.7265	0	3.30663	4.42789	7.45661	6.41861	7.49733	5.65645	3.92717	20.9329	79.8777	1.67925e-14	1.31542e-13	1	1	1	1	1	1	1
NAC10	18.6888	18.9779	19.3889	16.4206	17.3732	16.9093	21.6686	21.6207	21.6629	21.5066	21.318	20.2329	19.4949	19.7165	20.4775	21.6854	21.5296	21.4269	19.9345	19.8632	19.7649	16.1785	16.664	16.7246	0	2.11749	-2.63224	-2.00067	-0.877769	-2.52881	-0.835651	2.49613	19.5512	63.5159	1.98274e-13	1.33127e-12	1	-1	-1	-1	-1	-1	1
NAC05	22.636	23.5213	24.0738	18.2887	19.0199	18.7896	18.6158	18.7943	18.7118	20.4077	20.4505	22.445	18.5522	18.8553	19.8427	19.2053	19.6965	19.229	24.6022	24.0931	23.2955	25.1822	25.4157	25.0307	0	4.71093	4.70304	2.30929	4.32697	4.03344	-0.586605	-1.79915	21.1981	61.0038	2.84034e-13	1.59394e-12	1	1	1	1	1	-1	-1
NAC34	23.9501	23.6337	23.6994	22.2025	23.6574	23.1998	22.109	22.0338	22.0946	20.3723	19.8839	19.1064	19.5483	19.873	20.8175	22.9672	22.7061	22.6622	21.8257	21.4875	20.9412	17.0147	17.4479	16.9405	0	0.741172	1.68192	3.97352	3.68145	0.982569	2.34295	6.6267	21.2573	61.4162	3.05222e-13	1.59394e-12	0	1	1	1	0	1	1
NAC01	24.2327	24.8711	24.6346	20.1769	21.7592	21.2946	21.0299	21.1683	21.1426	22.7161	23.1482	23.7609	18.9943	19.398	20.0943	18.8263	19.0176	19.0132	20.7529	21.4457	21.0308	24.0896	24.0095	25.0054	0	3.50253	3.46584	1.37103	5.08391	5.62709	3.50298	0.211264	21.7339	56.6883	6.66872e-13	3.1343e-12	1	1	1	1	1	1	0
NAC27	25.0903	25.2974	24.8922	19.5547	20.6729	20.2333	19.5659	19.9409	19.8248	20.7846	20.4324	19.4916	18.6741	18.9834	19.7868	20.9435	21.7345	21.2074	22.8404	22.0578	21.7725	28.5306	27.9415	25.4235	0	4.9397	5.31613	4.8571	5.94519	3.79821	2.86976	-2.20521	21.9032	53.5557	1.21876e-12	5.20743e-12	1	1	1	1	1	1	-1
NAC17	24.7903	25.1992	25.1831	20.8255	23.5258	22.7236	14.7348	14.7809	14.3838	17.9668	21.9244	25.416	13.7546	14.1419	15.2289	14.3698	14.4053	14.0618	24.8033	23.8382	23.6694	27.8617	26.7321	25.8496	0	2.69928	10.4244	3.28849	10.6824	10.7786	0.953917	-1.7569	20.4238	49.0184	2.91642e-12	1.12151e-11	1	1	1	1	1	0	-1
NAC37	22.5264	23.0551	23.2511	17.0158	17.3605	16.9801	21.5745	21.1337	20.6086	21.4352	20.4489	20.5289	18.0905	18.4873	19.3664	18.5862	18.977	18.9748	20.5253	20.591	20.458	20.2659	20.799	21.042	0	5.82536	1.83855	2.13987	4.29612	4.09815	2.41939	2.24183	20.0868	49.3068	3.10206e-12	1.12151e-11	1	1	1	1	1	1	1
NAC29	21.9001	22.4514	23.1253	18.1698	19.346	19.1493	20.2175	20.0957	19.8825	22.5939	22.4637	24.1218	19.6517	20.0084	21.0878	21.1418	21.3205	20.8091	27.2699	26.0734	25.5992	NA	NA	26.3913	0	3.60393	2.42707	-0.567517	2.24297	1.40181	-3.82189	-3.89901	21.9486	54.1516	6.44532e-12	2.16379e-11	1	1	-1	1	1	-1	-1
NAC33	29.4281	28.9856	28.6299	26.0353	27.6291	27.3938	26.4159	26.4657	26.8139	23.3551	22.2314	20.8897	23.9352	24.4706	24.9508	24.8005	24.2393	24.3227	26.2168	26.4656	26.1383	21.672	20.979	NA	0	1.99518	2.44941	6.85582	4.56234	4.56038	2.74098	7.68904	25.3245	49.0376	7.15342e-12	2.24141e-11	1	1	1	1	1	1	1
NAC42	19.9433	19.9649	20.2743	21.9145	22.7216	22.5386	22.8489	22.6921	22.4751	21.8776	21.2311	21.9456	18.9131	19.1021	20.2671	21.4461	21.2428	21.7235	23.3033	23.3377	23.1086	24.0993	24.5631	23.8426	0	-2.33074	-2.6112	-1.62393	0.633423	-1.40999	-3.18904	-4.10751	21.8907	41.9788	1.56873e-11	4.60814e-11	-1	-1	-1	1	-1	-1	-1
NAC08	21.1173	21.4382	21.711	17.2564	17.9101	17.6062	21.7915	21.167	21.5244	21.2683	20.8205	20.9701	19.0784	19.1791	20.3014	21.4267	21.3916	21.4474	21.4086	20.4844	20.4854	22.3219	23.0216	22.9413	0	3.83129	-0.0721047	0.402568	1.90257	0.000305583	0.629415	-1.33942	20.7529	39.1546	3.22666e-11	8.92077e-11	1	0	0	1	0	1	-1
NAC14	24.3607	25.132	24.5041	20.8007	22.1839	21.8894	20.3229	20.9643	21.5515	21.0293	20.5306	21.2401	18.7153	19.0009	19.8565	20.4331	20.22	19.9768	20.4492	20.8687	20.1735	23.2375	22.6796	22.8378	0	3.04093	3.71936	3.73224	5.47471	4.45563	4.16845	1.74729	21.3733	37.0033	5.77307e-11	1.50741e-10	1	1	1	1	1	1	1
NAC13	21.0742	21.363	21.3278	15.637	16.3033	16.1623	18.7389	18.7297	18.8991	19.1412	18.4784	18.8152	18.4754	18.7461	19.9252	18.692	18.6236	18.5608	19.0414	19.2602	19.1144	18.5522	19.2576	18.8013	0	5.22081	2.46578	2.44341	2.20613	2.62954	2.11636	2.38464	18.8217	35.7553	8.20561e-11	2.02981e-10	1	1	1	1	1	1	1
NAC09	15.7819	16.3937	15.7125	17.067	16.9862	16.9804	13.5021	13.086	13.1279	16.9801	17.2343	16.4169	13.3228	12.5942	14.4574	16.132	16.2606	15.7731	16.9992	16.337	16.2045	17.7593	17.2669	17.0705	0	-1.04848	2.72403	-0.914369	2.50458	-0.0925371	-0.550846	-1.40285	15.8103	34.4125	1.21297e-10	2.85048e-10	-1	1	-1	1	0	-1	-1
NAC32	26.2442	25.7189	26.4442	22.9004	24.0094	23.6245	25.5809	23.2605	24.6947	23.2174	22.1467	21.0113	19.9599	20.252	21.3601	23.1661	23.1662	23.0134	20.6262	19.6954	20.1521	19.9879	20.8514	20.1328	0	2.62434	1.62373	4.01062	5.61177	3.02052	5.97785	5.81173	22.5507	32.6215	2.08795e-10	4.67302e-10	1	0	1	1	1	1	1
NAC31	18.865	18.8706	18.9115	19.1376	20.2732	19.7387	23.5844	21.565	22.865	23.2164	22.5904	21.7876	19.455	19.7359	20.8157	23.6833	23.0288	23.6131	24.532	23.3732	23.6653	23.9378	24.2716	22.9056	0	-0.834082	-3.78908	-3.64905	-1.1198	-4.55933	-4.97446	-4.82257	21.8509	31.7331	2.76075e-10	5.89797e-10	0	-1	-1	0	-1	-1	-1
NAC06	18.8991	19.1012	19.4887	15.1334	15.9387	15.6849	20.1306	20.003	19.6938	20.7345	20.3665	19.9202	18.9907	19.2539	20.299	19.284	19.3806	19.3693	19.4253	20.4805	20.195	19.4483	20.937	20.5511	0	3.57736	-0.77945	-1.17739	-0.351514	-0.181622	-0.870621	-1.14912	19.2796	30.0967	4.70516e-10	9.61489e-10	1	-1	-1	0	0	-1	-1
NAC20	20.8789	20.7537	21.188	17.8092	18.4796	18.3268	22.1278	21.0678	21.6642	20.8316	20.4267	20.1067	18.4135	18.647	19.7963	20.2639	20.1485	20.4379	17.9753	20.0511	19.9285	23.0569	24.1075	24.0075	0	2.73498	-0.679759	0.485226	1.98794	0.656756	1.62191	-2.78378	20.4373	27.2797	1.25437e-09	2.45647e-09	1	-1	0	1	1	1	-1
NAC21	25.1059	24.2794	24.7426	20.7684	22.4758	22.0377	24.7199	21.6858	23.233	26.2979	25.2938	24.0334	18.6772	18.6136	19.8241	24.1861	23.3574	23.6583	21.4993	19.7796	19.1148	19.6315	19.1484	19.5704	0	2.94868	1.49641	-0.499024	5.67101	0.975355	4.57809	5.25923	22.1556	25.923	2.07672e-09	3.90423e-09	1	1	0	1	0	1	1
NAC03	18.5204	18.4109	18.6932	15.1256	15.8044	15.7113	19.4497	19.4368	19.3935	19.3423	19.3215	18.6761	18.0114	18.5152	19.4991	18.6319	18.961	18.96	17.2355	17.1279	16.994	NA	NA	19.22	0	2.99439	-0.885162	-0.57175	-0.133735	-0.309445	1.4224	-0.678478	18.2292	29.2885	2.18828e-09	3.95574e-09	1	-1	-1	0	0	1	-1
NAC36	23.4459	23.825	24.3899	19.3376	19.9427	19.6474	24.2855	23.0317	23.4127	22.4785	22.427	24.1433	20.744	20.9374	21.7487	22.2105	22.067	21.8664	20.7712	20.7365	20.6552	22.6861	22.6941	22.1258	0	4.24439	0.310296	0.870665	2.74358	1.83896	3.16601	1.38494	22.0671	24.7785	3.23531e-09	5.63184e-09	1	0	0	1	1	1	1
NAC04	20.6501	20.348	21.7331	18.9036	19.284	19.1952	20.074	19.8264	20.0416	20.5758	20.4341	20.4396	19.2436	19.4013	20.4529	20.0794	20.1842	20.265	20.8771	21.5861	21.468	23.706	22.7586	23.2713	0	1.78281	0.929737	0.427247	1.21112	0.734213	-0.399948	-2.33489	20.6166	23.7203	4.95268e-09	8.31343e-09	1	1	0	1	1	0	-1
NAC23	23.7078	23.8748	24.6088	21.9614	22.6817	22.5014	NA	NA	25.2008	25.5149	25.1752	23.7786	21.6421	21.7149	22.4281	26.0029	25.2726	25.2184	26.5323	NA	NA	26.546	26.844	26.3963	0	1.6823	-1.13701	-0.759106	2.13541	-1.43419	-2.46848	-2.53163	24.3802	29.5016	7.76069e-09	1.25777e-08	1	-1	-1	1	-1	-1	-1
NAC46	17.6974	17.8764	18.078	20.3228	20.5951	20.8947	20.8085	20.4701	20.4476	19.6423	19.2412	19.5976	19.2228	19.5424	20.6134	19.6709	19.7523	19.9425	21.9221	21.6921	21.5359	20.0042	20.9242	20.2248	0	-2.72024	-2.69145	-1.60975	-1.90891	-1.90463	-3.83273	-2.50046	20.03	21.9303	1.05743e-08	1.65664e-08	-1	-1	-1	-1	-1	-1	-1
NAC41	16.5116	16.7125	17.0417	17.4297	17.9788	17.5182	18.9232	19.5822	19.1712	18.4046	18.3345	18.6143	19.2456	19.5665	20.4949	18.8522	18.7978	18.9902	19.5578	19.4755	19.1466	18.8097	18.5918	18.5304	0	-0.886984	-2.47028	-1.69588	-3.01375	-2.12479	-2.63804	-1.88872	18.5951	19.7944	2.80732e-08	4.25625e-08	0	-1	-1	-1	-1	-1	-1
NAC35	19.8913	19.8207	20.0663	18.5954	18.7943	18.4586	21.6124	21.5988	21.6016	20.5846	20.6318	20.6872	20.2032	20.8101	21.5383	20.6631	20.7415	20.8878	21.0454	21.5511	21.2448	20.5599	21.0298	20.4131	0	1.31002	-1.67815	-0.708406	-0.924439	-0.838008	-1.35435	-0.741501	20.543	18.5029	5.28966e-08	7.76919e-08	1	-1	-1	-1	-1	-1	-1
NAC38	24.4688	24.8489	24.3333	20.9466	22.6732	22.2666	26.1571	21.9207	23.0534	23.6993	23.1891	21.8301	18.3211	18.5901	19.6964	23.4258	22.3027	22.7587	20.5574	20.8116	20.7084	19.8188	18.8693	18.8147	0	2.5882	0.83994	1.6442	5.68117	1.7213	3.85786	5.38273	21.8359	16.9402	1.19696e-07	1.70476e-07	1	0	0	1	0	1	1
NAC11	25.4156	25.4334	25.7931	21.6597	23.5293	23.3245	26.2216	23.2479	24.6383	25.0788	24.6039	24.9742	20.1522	20.4312	21.395	24.5454	24.1591	24.5622	23.9203	23.3393	23.1748	24.2399	23.1309	22.9172	0	2.70955	0.844732	0.661733	4.8879	1.12513	2.06924	2.11805	23.7453	14.849	3.94429e-07	5.4524e-07	1	0	0	1	0	1	1
NAC43	24.6155	23.6644	24.3322	22.2355	23.5784	23.4284	24.8939	25.1372	24.0226	25.4567	24.5925	23.8091	21.173	21.5549	22.1011	23.8875	24.0085	23.9723	23.6618	23.7143	23.7624	24.8174	24.8977	24.4831	0	1.12327	-0.480541	-0.415395	2.59437	0.247945	0.491219	-0.528689	23.825	12.8818	1.37309e-06	1.84386e-06	1	0	0	1	0	0	-1
NAC15	20.6548	21.853	21.0659	21.1353	23.1808	22.6491	22.62	21.9278	23.4708	24.661	24.8226	23.8506	19.752	20.098	21.2677	23.4447	22.2825	22.4719	20.7231	22.7579	22.6677	24.2141	24.4397	24.8809	0	-1.13049	-1.48167	-3.25351	0.818668	-1.54182	-0.858359	-3.32034	22.5372	12.2686	2.08574e-06	2.72305e-06	-1	-1	-1	0	-1	0	-1
NAC45	25.9881	25.9194	26.1665	24.2382	25.86	25.3806	26.8289	27.5323	26.2486	27.4729	27.0259	25.7976	23.4219	23.8655	24.0793	26.285	26.4156	26.0339	26.1524	25.8222	25.3318	26.4483	26.7893	26.6664	0	0.865062	-0.845235	-0.740755	2.23577	-0.220157	0.255879	-0.609986	25.9071	11.56	3.44852e-06	4.38055e-06	1	-1	-1	1	0	0	-1
NAC12	19.8132	20.4305	20.7796	23.0384	23.3413	23.2913	22.8782	23.8649	22.6249	22.7997	21.902	22.2427	22.3151	21.8	22.952	22.1701	22.0897	22.416	22.1733	22.9347	22.802	22.2547	22.8255	22.6297	0	-2.88259	-2.78159	-1.97369	-2.01466	-1.88421	-2.29558	-2.22889	22.3487	11.2629	4.28609e-06	5.30121e-06	-1	-1	-1	-1	-1	-1	-1
NAC22	22.4785	22.5515	22.4286	20.2116	21.8975	21.114	22.8671	22.7601	21.3177	21.9039	19.9239	20.0061	19.1328	19.0726	20.3682	21.443	20.7082	20.9998	19.281	19.4972	19.4923	21.6954	24.0553	23.7072	0	1.41179	0.171209	1.87487	2.96165	1.43583	3.06266	-0.666486	21.2047	10.7551	6.27625e-06	7.56369e-06	1	0	1	1	1	1	0
NAC40	22.0538	22.0285	22.932	20.2532	20.7773	20.4583	22.8593	22.3107	22.4032	22.1656	21.7088	22.3152	19.6196	19.823	20.8468	21.5336	21.5062	21.5854	21.9085	21.921	21.6863	20.2265	21.7754	21.4409	0	1.84185	-0.186268	0.274913	2.24165	0.796405	0.499536	1.19052	21.5058	10.2106	9.5844e-06	1.12617e-05	1	0	0	1	0	0	1
NAC16	16.0938	15.9774	17.0132	14.633	15.2663	14.6585	16.2672	16.0585	15.9384	16.1548	16.0207	16.3771	15.3451	15.8266	16.7725	14.9907	14.653	14.9133	16.3684	16.6765	16.3513	16.0254	16.2395	15.8557	0	1.50888	0.273457	0.177278	0.380095	1.50913	-0.103913	0.321288	15.8532	6.85974	0.000194009	0.000222401	1	0	0	0	1	0	0
NAC07	21.218	21.0987	21.6021	19.331	19.8829	16.4466	21.4637	21.0629	21.0344	20.7255	20.2907	21.5943	19.9879	20.2651	21.1882	19.8936	20.1042	20.211	21.4496	21.3786	21.0866	21.8282	22.3999	21.6397	0	2.75278	0.119289	0.436107	0.825885	1.23666	0.00136745	-0.649684	20.716	6.78956	0.000208475	0.000233293	1	0	0	0	1	0	0
NAC48	19.6358	19.398	20.4061	19.0216	19.6385	19.2775	20.6781	20.9716	20.5383	20.7337	20.509	20.663	18.2728	18.6926	19.8084	19.366	19.4226	19.5086	19.7793	20.3919	20.015	20.0601	20.6911	20.1241	0	0.500796	-0.915984	-0.821896	0.888712	0.380909	-0.248751	-0.478426	19.9001	6.57068	0.000261618	0.000285954	1	-1	-1	1	0	0	-1
NAC28	18.1617	17.9771	18.081	17.3998	17.9554	17.5473	18.2845	18.5866	18.8503	17.4506	17.3137	17.8328	16.8862	17.5597	18.0404	16.4932	16.6812	16.5981	17.6753	18.0502	17.7323	17.999	18.0579	17.3296	0	0.439134	-0.500534	0.540911	0.57781	1.48242	0.254019	0.277746	17.6893	6.46867	0.000291252	0.00031111	0	-1	1	1	1	0	0
NAC26	NA	NA	25.0339	20.3464	22.1094	21.9342	24.2435	21.6555	22.6165	23.5344	23.1803	22.3073	19.0892	19.1924	20.3496	23.4836	22.7025	23.3727	22.4587	21.8848	21.3194	22.8273	22.8601	21.2519	0	3.57059	2.19546	2.02663	5.49022	1.84767	3.1463	2.72086	22.1706	6.69939	0.000321471	0.000335758	1	0	0	1	0	1	0
NAC02	16.5092	17.0776	17.478	17.9284	18.4448	18.043	17.3843	20.5699	17.6418	17.7529	17.4495	17.8321	16.1377	17.2256	18.3538	15.1448	15.2288	15.3839	17.4083	18.7847	18.873	16.7867	17.5466	16.8629	0	-1.11711	-1.51034	-0.656502	-0.217431	1.76915	-1.33372	-0.0437566	17.4103	5.81296	0.000594322	0.000607242	-1	-1	0	0	1	-1	0
NAC44	21.0477	20.8637	20.8495	18.6046	20.2255	19.5372	18.8556	18.6647	18.6586	19.2312	19.2214	18.4765	18.8566	19.0112	20.3097	19.2226	19.5355	19.6762	19.8596	19.3987	18.9425	20.0791	19.6577	19.2261	0	1.46451	2.19399	1.94395	1.52778	1.4422	1.52002	1.26599	19.5005	5.03417	0.00146809	0.00146809	1	1	1	1	1	1	0

## Sheet: Hormone
18S-normalized Ct-values from real-time PCR experiments with primers sets for barley genes (HvHvNACs) tested following 3 and 5 hours of ABA or Met-JA treatment
ABA: abscisic acid, 50 µM
Met-JA: Methyl-jasmonate, 50 µM
C1, -C2: control samples.
											Log2 fold change (logFC). Gene expression levels in hormone treated leaf segments relative to non-treated control samples, and ranking according to P-values, as estimated by the Limma software .
1) ABA	Gene expression level - 18S normalized Ct values. Two biological replicates for each treatment, each based on three replicate PCR runs.
												3h							5h
Gene	ABA-3h-1	ABA-3h-2	ABA-3h-C1	ABA-3h-C2	ABA-5h-1	ABA-5h-2	ABA-5h-C1	ABA-5h-C2		Gene	logFC	AveExpr	t	P.Value	adj.P.Val		Gene	logFC	AveExpr	t	P.Value	adj.P.Val
HvNAC001	23.442	23.2919	23.696	23.0499	20.707	20.6613	21.6932	22.2369		HvNAC027	3.80586	22.6683	6.83494	1.82327e-06	7.29308e-05		HvNAC025	5.66589	26.6824	7.8081	4.12006e-07	1.64802e-05
HvNAC002	16.4064	16.8761	16.9881	16.6227	15.3098	14.6713	14.6305	14.6753		HvNAC022	-2.81819	21.1034	-3.89419	0.00101447	0.0202895		HvNAC003	-2.24284	14.7476	-6.84813	1.77634e-06	2.75495e-05
HvNAC003	15.8672	15.2872	16.3784	15.706	15.5277	15.3771	13.1598	13.2593		HvNAC025	2.30285	26.6824	3.17354	0.00539132	0.0718843		HvNAC027	3.77072	22.6683	6.77184	2.06621e-06	2.75495e-05
HvNAC004	15.9185	14.6473	16.261	15.0588	16.5727	15.2892	12.9547	12.9407		HvNAC012	-1.11407	22.2316	-2.56595	0.0191469	0.191469		HvNAC014	2.0928	24.4651	5.21733	5.30003e-05	0.000509909
HvNAC005	21.6337	23.3124	23.7771	24.103	19.5851	19.0203	22.0024	21.6825		HvNAC014	0.96331	24.4651	2.40152	0.0269998	0.215998		HvNAC023	2.66572	23.7525	5.09151	6.97833e-05	0.000509909
HvNAC006	16.5439	15.8764	16.9059	16.6691	15.712	14.8976	14.9266	14.948		HvNAC031	-0.86387	18.6561	-2.26534	0.0356833	0.237889		HvNAC036	2.69202	22.3142	5.04972	7.64863e-05	0.000509909
HvNAC007	20.0421	20.5052	20.1485	19.7759	18.9123	18.2589	18.0138	18.4532		HvNAC038	-1.83491	24.4584	-2.18043	0.042335	0.241914		HvNAC004	-2.98326	14.7867	-4.57129	0.000220963	0.00126265
HvNAC008	18.3888	18.4509	18.9236	18.7352	17.2951	16.9477	17.9951	18.2432		HvNAC005	1.46696	22.82	2.0905	0.0506012	0.253006		HvNAC037	-3.27603	18.2693	-4.46644	0.000279429	0.00139715
HvNAC009	16.4538	16.6869	16.8715	16.8386	17.0458	17.1226	16.5146	17.1662		HvNAC032	2.01906	26.6979	1.82365	0.0843715	0.374985		HvNAC005	2.53976	22.82	3.61929	0.00188647	0.00822359
HvNAC010	18.4118	19.1683	18.06	18.175	17.5905	16.9742	18.0113	17.9185		HvNAC020	1.0132	16.8012	1.65031	0.115722	0.429225		HvNAC032	3.96483	26.6979	3.5811	0.0020559	0.00822359
HvNAC011	25.9442	26.9532	25.8559	26.7124	25.7761	26.2396	25.1735	26.3665		HvNAC010	-0.672532	19.0417	-1.63528	0.118858	0.429225		HvNAC040	-1.19497	19.4133	-3.14285	0.00547759	0.0183403
HvNAC012	22.2277	22.7423	21.4709	21.271	21.5788	21.3484	21.5771	22.2636		HvNAC006	0.577355	16.1415	1.52906	0.143136	0.429225		HvNAC020	-1.9283	16.8012	-3.14083	0.00550208	0.0183403
HvNAC013	16.8908	17.8252	17.5585	17.4506	15.542	15.3996	16.51	16.582		HvNAC036	0.8007	22.3142	1.50196	0.149951	0.429225		HvNAC001	1.28091	23.6945	2.49398	0.0222744	0.0685366
HvNAC014	23.6027	23.66	24.6577	24.5316	21.733	22.141	24.0291	24.0305		HvNAC023	0.785804	23.7525	1.50088	0.150229	0.429225		HvNAC013	1.07525	17.0074	2.2457	0.0371302	0.106086
HvNAC015	16.5447	19.2379	16.9355	17.0911	17.4462	17.094	17.5701	17.5098		HvNAC044	0.729116	19.3356	1.43735	0.167287	0.430685		HvNAC008	0.997676	18.7549	2.06167	0.0535459	0.142789
HvNAC016	14.5472	14.7299	14.8621	14.336	14.7873	14.0992	14.1388	13.8656		HvNAC003	0.464991	14.7476	1.41977	0.172274	0.430685		HvNAC042	0.648751	20.7835	1.82918	0.0835069	0.201515
HvNAC020	17.5378	16.2655	18.1471	17.6825	17.0147	16.7295	14.6813	15.2062		HvNAC043	-0.609298	22.6818	-1.34936	0.193474	0.455232		HvNAC035	-1.1176	17.8446	-1.79432	0.089089	0.201515
HvNAC022	21.8517	23.1335	19.8801	19.4688	19.887	20.782	19.2753	20.1462		HvNAC045	-0.508918	24.895	-1.26468	0.221657	0.492572		HvNAC048	-0.814918	17.0736	-1.77318	0.0926305	0.201515
HvNAC023	21.8292	23.3966	22.7075	24.0899	19.327	18.3621	21.1714	21.8491		HvNAC029	0.726323	21.4578	1.22598	0.235555	0.495906		HvNAC041	0.605224	16.2094	1.75531	0.0957198	0.201515
HvNAC025	25.2921	26.5014	28.6648	27.7344	20.7446	22.0818	26.7918	27.3663		HvNAC015	-0.877977	20.001	-0.964228	0.347343	0.694687		HvNAC029	1.00161	21.4578	1.69064	0.107653	0.215306
HvNAC027	19.7819	20.5647	24.2203	23.738	17.2506	17.5729	20.9334	21.4316		HvNAC037	-0.630539	18.2693	-0.859658	0.400959	0.737866		HvNAC049	0.68254	19.0417	1.65961	0.113815	0.216791
HvNAC028	16.858	16.8787	16.8056	16.4784	17.0568	16.3319	16.4736	16.5925		HvNAC008	0.409548	18.7549	0.846322	0.408167	0.737866		HvNAC038	-1.2178	24.4584	-1.44712	0.164565	0.299209
HvNAC029	20.9275	22.5287	21.9805	22.9283	17.4533	16.5877	17.8801	18.1641		HvNAC039	1.00858	22.0901	0.788402	0.440429	0.737866		HvNAC039	-1.72658	22.0901	-1.34966	0.19338	0.336313
HvNAC031	18.7537	19.4655	18.4468	18.0446	19.1174	18.605	18.3926	19.0239		HvNAC046	-0.248752	18.2641	-0.784392	0.44272	0.737866		HvNAC016	-0.440988	14.3275	-1.22012	0.237715	0.396192
HvNAC032	27.0129	27.1875	29.3581	28.8804	22.738	22.4482	25.5687	27.5471		HvNAC034	-0.420049	26.7513	-0.651169	0.522929	0.810704		HvNAC012	0.456776	22.2316	1.05206	0.306297	0.472513
HvNAC034	26.7566	26.7459	26.125	26.5374	27.1052	28.5515	27.3083	27.6563		HvNAC048	-0.284444	17.0736	-0.618922	0.5435	0.810704		HvNAC045	0.422604	24.895	1.05018	0.307133	0.472513
HvNAC035	18.9711	18.512	19.0768	18.8374	18.3929	17.0218	16.5301	16.6494		HvNAC007	-0.311404	19.1986	-0.613153	0.547226	0.810704		HvNAC002	-0.337649	16.4547	-0.974236	0.342483	0.489867
HvNAC036	21.2221	22.8054	22.8997	22.7292	18.362	18.0646	20.859	20.9515		HvNAC004	0.377021	14.7867	0.577715	0.570408	0.814869		HvNAC006	-0.367529	16.1415	-0.973358	0.342907	0.489867
HvNAC037	21.2922	20.2623	21.2522	19.0412	19.5273	18.9994	15.6028	16.3718		HvNAC028	-0.226334	16.7089	-0.534085	0.59963	0.815365		HvNAC022	-0.62373	21.1034	-0.861874	0.39977	0.551407
HvNAC038	25.5619	24.9778	23.5077	23.3622	24.8742	25.3037	23.1206	24.6217		HvNAC009	0.284699	16.3999	0.51663	0.611524	0.815365		HvNAC046	0.255306	18.2641	0.805057	0.430993	0.574657
HvNAC039	22.6457	21.1422	24.1433	21.6618	23.4692	23.4316	21.5044	21.9432		HvNAC002	0.164133	16.4547	0.473581	0.641329	0.827521		HvNAC044	0.365402	19.3356	0.720336	0.480304	0.619747
HvNAC040	19.8799	20.0165	20.0715	19.5215	19.8379	19.0625	18.6635	17.847		HvNAC040	-0.151662	19.4133	-0.39888	0.694539	0.868174		HvNAC007	-0.352133	19.1986	-0.69335	0.496687	0.620858
HvNAC041	16.319	17.3041	16.7128	16.7408	15.9691	15.8031	16.4099	16.5727		HvNAC035	0.215564	17.8446	0.346092	0.733171	0.871011		Rubisco	-0.305793	12.0319	-0.616035	0.545363	0.661046
HvNAC042	20.7404	21.1295	20.9534	20.7045	20.5323	20.1363	20.8618	21.1043		HvNAC013	0.146501	17.0074	0.305972	0.763036	0.871011		HvNAC034	-0.346084	26.7513	-0.536505	0.59799	0.703518
HvNAC043	23.2138	22.8474	22.4919	22.3507	22.5976	21.5439	21.909	22.3237		HvNAC042	-0.10605	20.7835	-0.299012	0.768257	0.871011		HvNAC009	-0.243771	16.3999	-0.442359	0.663347	0.74504
HvNAC044	19.3149	18.2944	19.6376	19.4298	21.0156	20.2844	20.7621	21.2688		HvNAC011	-0.164592	26.6737	-0.278238	0.78391	0.871011		HvNAC011	-0.237873	26.6737	-0.402117	0.692197	0.74504
HvNAC045	25.157	25.2119	24.3244	25.0266	24.6004	23.9096	24.7915	24.5636		HvNAC041	-0.0847514	16.2094	-0.245802	0.808537	0.874094		HvNAC031	-0.152948	18.6561	-0.401079	0.692948	0.74504
HvNAC046	18.5011	18.4275	18.3813	18.0498	18.3661	17.9885	18.5171	18.3481		HvNAC016	-0.0394949	14.3275	-0.109274	0.914159	0.948793		HvNAC028	-0.161313	16.7089	-0.380653	0.707788	0.74504
HvNAC048	17.3244	17.3999	17.3179	16.8374	17.4383	16.3629	16.0385	16.1329		Rubisco	0.0473224	12.0319	0.0953332	0.925073	0.948793		HvNAC015	0.269886	20.001	0.296399	0.770221	0.78997
Rubisco	12.3044	11.6357	12.4938	11.5409	14.6655	13.9622	14.2388	13.7773		HvNAC001	0.00598206	23.6945	0.0116473	0.990831	0.990831		HvNAC043	0.0455682	22.6818	0.100916	0.920701	0.920701
2) Met-JA
	JA-3h-1	JA-3h-2	JA-3h-C1	JA-3h-C2	JA-5h-1	JA-5h-2	JA-5h-C1	JA-5h-C2		Gene	logFC	AveExpr	t	P.Value	adj.P.Val		Gene	logFC	AveExpr	t	P.Value	adj.P.Val
HvNAC001	23.0775	23.3558	22.488	22.9833	22.6052	24.5924	22.1064	22.7588		HvNAC013	2.13365	17.0074	4.45621	0.000285914	0.00657109		HvNAC013	3.50092	17.0074	7.31179	7.20979e-07	2.88392e-05
HvNAC002	16.5188	16.5568	16.3734	16.5042	15.1132	15.2464	15.7998	16.1324		HvNAC027	2.44683	22.6683	4.39427	0.000328555	0.00657109		HvNAC025	4.50385	26.6824	6.20671	8.32209e-06	0.000166442
HvNAC003	13.9727	13.2142	14.8011	14.4042	14.4249	14.4755	14.3157	14.3357		HvNAC010	-1.64179	19.0417	-3.99205	0.000813306	0.0108441		HvNAC027	2.8812	22.6683	5.17435	5.82114e-05	0.000776152
HvNAC004	13.2913	12.5959	14.2939	13.5218	14.0827	13.6427	13.2386	14.5536		HvNAC003	1.00916	14.7476	3.08131	0.00627619	0.0627619		HvNAC043	1.68348	22.6818	3.72825	0.00147555	0.0118328
HvNAC005	24.064	23.123	23.4493	23.1464	21.6325	21.508	19.9244	21.8166		HvNAC012	-1.19453	22.2316	-2.75127	0.0128959	0.10116		HvNAC035	-2.32149	17.8446	-3.72718	0.0014791	0.0118328
HvNAC006	15.3877	15.048	16.2528	15.4581	14.6723	15.4406	14.9701	15.255		HvNAC022	-1.93618	21.1034	-2.67542	0.015174	0.10116		HvNAC045	1.44526	24.895	3.59151	0.00200826	0.0133884
HvNAC007	20.3469	19.9729	19.4551	18.7981	19.5387	20.9307	18.4413	19.3971		HvNAC031	-0.924443	18.6561	-2.42419	0.0257615	0.147208		HvNAC014	1.38206	24.4651	3.44544	0.00278883	0.0159362
HvNAC008	18.7643	18.2525	18.9839	18.1287	17.7077	18.6839	17.9725	18.8859		HvNAC046	-0.738026	18.2641	-2.32722	0.0314583	0.157292		HvNAC041	1.13695	16.2094	3.29746	0.00388378	0.0194189
HvNAC009	15.5465	16.6159	16.0253	16.8011	15.815	13.5375	15.2693	15.8754		HvNAC025	-1.57967	26.6824	-2.17692	0.0434117	0.192941		HvNAC007	-1.31546	19.1986	-2.59014	0.0181922	0.0808542
HvNAC010	20.679	19.2441	18.3884	18.2511	17.8882	17.7484	17.9128	17.6629		HvNAC007	-1.03335	19.1986	-2.03466	0.0564449	0.22578		HvNAC001	-1.1662	23.6945	-2.27065	0.0353013	0.128855
HvNAC011	27.229	26.501	27.0637	25.6693	25.8118	24.8097	25.3365	26.168		HvNAC028	-0.766575	16.7089	-1.8089	0.0867164	0.315332		HvNAC002	0.786311	16.4547	2.26878	0.0354352	0.128855
HvNAC012	23.1413	22.6456	21.4746	21.9233	22.2819	21.003	22.4806	21.8647		HvNAC006	0.637603	16.1415	1.68862	0.108044	0.360147		HvNAC023	-1.16371	23.7525	-2.22267	0.0388956	0.129652
HvNAC013	15.71	15.1944	17.4156	17.7561	14.2959	13.3921	16.9153	17.7745		HvNAC015	-1.3502	20.001	-1.48285	0.154919	0.44667		HvNAC038	1.5768	24.4584	1.87372	0.0768223	0.236376
HvNAC014	25.2943	24.8006	24.7224	24.9841	23.1083	22.551	23.7637	24.6597		HvNAC004	0.964221	14.7867	1.47749	0.156334	0.44667		HvNAC009	0.896134	16.3999	1.62617	0.120794	0.305
HvNAC015	18.706	18.3481	17.1053	17.2485	16.8686	15.557	17.0243	16.4425		HvNAC042	-0.457718	20.7835	-1.29056	0.212724	0.567263		HvNAC034	1.04591	26.7513	1.62139	0.121821	0.305
HvNAC016	14.3246	13.8475	14.1751	13.6095	13.8386	14.3652	13.742	14.1057		HvNAC029	-0.702865	21.4578	-1.18638	0.250456	0.626139		HvNAC028	-0.686759	16.7089	-1.62056	0.122	0.305
HvNAC020	15.8584	15.5527	16.9219	15.635	16.0806	17.611	15.7286	16.2287		HvNAC035	-0.690196	17.8446	-1.10812	0.281982	0.631645		HvNAC048	-0.692961	17.0736	-1.50782	0.148456	0.326802
HvNAC022	21.4872	22.2286	19.1893	20.6541	21.2594	20.7214	20.8165	20.6305		Rubisco	-0.547402	12.0319	-1.10277	0.28424	0.631645		HvNAC031	0.569441	18.6561	1.49326	0.152197	0.326802
HvNAC023	24.395	23.8273	23.9719	23.6961	22.5968	23.5204	21.4082	22.3816		HvNAC034	-0.685659	26.7513	-1.06292	0.30147	0.634673		HvNAC036	0.789878	22.3142	1.48166	0.155231	0.326802
HvNAC025	28.6141	28.5289	27.5685	26.4151	23.2524	22.977	26.9839	28.2532		HvNAC001	-0.48099	23.6945	-0.936509	0.361053	0.690919		HvNAC039	-1.84602	22.0901	-1.44302	0.165703	0.331405
HvNAC027	21.0708	21.3551	23.8575	23.462	17.4202	18.1348	19.6849	21.6326		HvNAC020	0.572913	16.8012	0.933164	0.362732	0.690919		HvNAC020	-0.867134	16.8012	-1.41239	0.174404	0.332199
HvNAC028	17.1858	17.3473	16.6655	16.3345	16.5135	17.5457	15.9312	16.7545		HvNAC041	-0.308645	16.2094	-0.895152	0.382183	0.694878		HvNAC012	0.530203	22.2316	1.22117	0.237326	0.431503
HvNAC029	23.0712	23.3077	22.2007	22.7725	18.2487	19.5996	18.2024	18.9574		HvNAC011	-0.498556	26.6737	-0.842796	0.410086	0.713193		Rubisco	-0.576236	12.0319	-1.16086	0.260433	0.452927
HvNAC031	18.8156	18.8331	17.6285	18.1713	18.5221	17.8345	18.5796	18.9158		HvNAC039	-0.898062	22.0901	-0.702009	0.491395	0.818992		HvNAC044	-0.54616	19.3356	-1.07667	0.29544	0.4924
HvNAC032	27.2637	27.8564	27.4292	27.3526	27.2389	25.9766	25.7467	27.2705		HvNAC048	-0.302629	17.0736	-0.658493	0.518318	0.820975		HvNAC005	-0.699765	22.82	-0.997203	0.331507	0.530411
HvNAC034	26.8924	27.0249	25.965	26.581	26.3649	26.0856	27.3327	27.2096		HvNAC037	-0.443016	18.2693	-0.603995	0.553168	0.820975		HvNAC011	0.441541	26.6737	0.746412	0.464781	0.715047
HvNAC035	18.7408	18.7437	18.4349	17.6692	18.7479	20.4493	16.9008	17.6533		HvNAC009	0.332005	16.3999	0.602474	0.554158	0.820975		HvNAC046	0.220774	18.2641	0.696167	0.494961	0.733276
HvNAC036	23.834	22.1088	22.9907	22.706	19.6034	19.2466	20.1222	20.3077		HvNAC016	-0.193727	14.3275	-0.536	0.598332	0.831484		HvNAC029	-0.344226	21.4578	-0.581026	0.568221	0.766281
HvNAC037	18.9559	17.9155	18.0003	17.9852	18.3734	17.7161	17.6373	18.7543		HvNAC023	-0.277163	23.7525	-0.529379	0.602826	0.831484		HvNAC015	0.520606	20.001	0.571749	0.57436	0.766281
HvNAC038	22.113	23.3957	22.403	22.9638	21.4956	21.4816	22.9162	23.2145		HvNAC014	-0.194189	24.4651	-0.484111	0.633977	0.845303		HvNAC040	-0.217189	19.4133	-0.571222	0.574711	0.766281
HvNAC039	22.2126	21.1471	22.2948	19.2688	24.4983	23.1281	21.8818	22.0526		HvNAC005	-0.295655	22.82	-0.421324	0.678364	0.875308		HvNAC016	-0.178052	14.3275	-0.492633	0.628056	0.794048
HvNAC040	19.4737	18.899	19.1656	19.248	18.7183	18.4953	18.0468	18.7324		HvNAC045	-0.145229	24.895	-0.360899	0.722255	0.902819		HvNAC008	0.233393	18.7549	0.482301	0.635238	0.794048
HvNAC041	16.9812	16.8793	16.359	16.8842	15.5865	15.5918	17.0174	16.4348		HvNAC002	-0.0989706	16.4547	-0.285565	0.778378	0.943488		HvNAC042	-0.150548	20.7835	-0.424476	0.676105	0.818829
HvNAC042	21.5153	21.327	20.8177	21.1091	20.6903	21.5087	20.7665	21.1315		HvNAC036	-0.123015	22.3142	-0.230753	0.820035	0.95717		HvNAC003	-0.124513	14.7476	-0.380179	0.708134	0.818829
HvNAC043	22.5138	22.2811	22.6237	22.2491	20.9422	20.2093	21.8941	22.6243		HvNAC044	0.105494	19.3356	0.207966	0.837523	0.95717		HvNAC022	-0.266877	21.1034	-0.368772	0.716476	0.818829
HvNAC044	18.6926	17.9176	18.9209	17.9003	18.5566	19.247	18.155	18.5562		HvNAC032	-0.169198	26.6979	-0.152823	0.88019	0.95761		HvNAC037	0.151057	18.2693	0.205947	0.839077	0.932308
HvNAC045	24.868	24.4897	24.5108	24.5564	23.2336	23.3339	24.5745	24.8835		HvNAC008	0.0479048	18.7549	0.0989941	0.922206	0.95761		HvNAC006	0.0561048	16.1415	0.148587	0.883484	0.955118
HvNAC046	18.9072	18.7437	18.0311	18.1438	18.5681	18.0676	18.3299	18.7473		HvNAC043	0.0389876	22.6818	0.0863425	0.93212	0.95761		HvNAC032	-0.0991609	26.6979	-0.0895638	0.929595	0.959735
HvNAC048	17.2247	16.5869	16.899	16.3075	16.7989	17.3307	15.9111	16.8326		HvNAC038	-0.0709971	24.4584	-0.0843663	0.93367	0.95761		HvNAC049	-0.0304734	19.0417	-0.0740968	0.941727	0.959735
Rubisco	11.9225	12.3604	11.0488	12.1393	15.2017	13.8216	14.2242	13.6466		HvNAC040	0.0204774	19.4133	0.0538569	0.957625	0.957625		HvNAC004	0.0333958	14.7867	0.0511729	0.959735	0.959735
