# Supplementary material for: Characterization of barley (Hordeum vulgare L.) NAC transcription factors suggests conserved functions compared to both monocots and dicots
Source: BMC Res Notes. 2011 Aug 19;4:302. doi: 10.1186/1756-0500-4-302 (PMC3226072; doi:10.1186/1756-0500-4-302)
Supplement: Additional file 3 — qRT-PCR primers. Suppl_file3_qRT-PCR primers. Primer sequences, presented in a 5' to 3' direction, for all qRT-PCR primers used in this study. [file 1756-0500-4-302-S3.XLS]

## Sheet: Table RT-PCR primers
Gene	Accession #	Fw primer	Rv primer
18S ribosomal RNA	AY552749	ACGGCTACCACATCCAAGGA	CAGGATTGGGTAATTTGCGC
Splicing factor 2	AK249101	GAAGGATGAGTAGGCGCTGG	CTGGGAGGTTCCCAACGTAA
Ribulose-1,5-bisphosphate carboxylase/oxygenase small subunit	AB020943	TCTTCCGTGAGCACAACAGC	TCCAGTATCGGCCGTCGTAG
Papain-like cysteine peptidase	AM941122*	AAAGGTGGCAAGGATTATTGG	TGCCACAGATACCTGACGAT
Nuclease	AB028448	ACTATTACTTCCGGGCGTTGCC	TCTGCAGCCTGCTATTCTTCCC
Protein phosphatase 2 C	BM816007	TCGCAATGTCACGGTCAATCGG	ACGCTGACTTCAGGCTTTGGAATC
HvNAC001	AM500855	TCCACGAACTGCGACAAGAAGG	GCAGCCATCTGAGCAGACATGC
HvNAC002	AK249396	CTACCTCAAGCGCAAGGTGCTC	TCGAGGCGGCTGAAGAAGTACC
HvNAC003	AK249102	ACAACGGCCTCGACATGATGC	AGGAGGAGTAGAGCAGGTCGTC
HvNAC004	AM500853	ACTCCTCGGAGATCGACAACGC	TGTCCATGAAGCCGTGGTGCTG
HvNAC005	AK251058	CCATGTGAACAGCAGCGGCAAC	CCGACGTTGAGGCTGGTGAATC
HvNAC006	AM500854	TGGAAGGTGGCGGCGATGATAC	GCATCTTGGCGCACGTCATGTC
HvNAC007	AK249749	TTACGAGGCTGCGGAAGACAGC	AAGATCATGCGTGCTGCGAAGC
HvNAC008	FR821737	ATGCGTGATCGCCGTGATACAG	ATCAACTCGGTCTCGGCACACC
HvNAC009	FR819761	TGAGAGTTGTGGTCGCCGGTAG	GGCCACGAATGCTGGCTATTGG
HvNAC010	FR821754	CGATCATCACCAGCAGCCATCG	TCTTGGTCTGGAGCGTGGCAAG
HvNAC011	AK251493	GAAGACGACGATGCGGACAAGG	AGGCGTCCTCGGAGATGAACTG
HvNAC012	FR819762	CGACACCGACCGATACCACAAG	TTGTAGACGCGGCAGAGAGAG
HvNAC013	FR819763	ATGCCGCCGCACATGATGTAC	ACAGGTCGCCGGAATTAGCG
HvNAC014	FR821738	TGACCTGCTTCTCCAACAACGC	AGTATGTGGCTAGGCCGTGCTG
HvNAC015	FR821739	ACGCACAGAGGATCGGTAGCAG	CGGCATCTTCGCCTCCATCATG
HvNAC016	FR821755	GCTCAATATGGCGCGTCCTC	TGCCAACATTGTCGTCCATTGG
HvNAC017	FR821740	GGCAGAGCAACAACACGACTTC	GGCGATGACGATGATGTGCTG
HvNAC018	FR821741	TGGCGAGACCTCGTGGATGAAC	TCGACCGACCGTCTGATGGATG
HvNAC019	FR819764	ATTGCACGTCCATGCTCATCGG	CAGGCCGGATGTTGACTGCTTG
HvNAC020	FR821742	AGTGTCGTGGCAACTGGCTGAC	TCCAGGTTACGCGAGAGACCAC
HvNAC021	FR821743	CGAATCCGGCTACTGGAAGACC	CCTGCCACCGTAGAAGACTAGG
HvNAC022	FR821744	GCGATGAGTTCGCTCAGCATGG	TGGACAGGTAGTCGAGCACGAG
HvNAC023	FR821745	ATCGGCCAAGAGGCTCAACG	AGGAAGCATCTGATGGCTGAGG
HvNAC024	FR821746	GCGCAGCAACATGGCTTCCTTG	CGCCGGTGATGACGATGATGTG
HvNAC025	FR821747	GGAGGTCTCGGAGAGAAGGTAG	GCAGCGTCATCTCGATGTCC
HvNAC026	FR819767	GGTAGTTCACGCAAGCGGTCTC	CCTCCTGGTGGAAGCTCACTTG
HvNAC027	FR819765	ACGGCTACGTGAACCACGACAC	CAAGCTGCCGCTGGATCTCTTC
HvNAC028	AB362161	CATCATGGCATGGCTGCTGCTC	GCAGTAAGCTCGGTCGCTTGTC
HvNAC029	EU908210	CGGCAGTATGTCGCTGTCATCC	ATGGCGTTCACCGCATTGCC
HvNAC030	DQ869679	CGTATGCCACAGCGTGCATGAC	CTGGTGATGGAGCAGTGAAGCG
HvNAC031	AY672069	CAACAAGGTCGTCTGGCTCCAG	TGCTGTACTGTGCCTCGTTGC
HvNAC032	AK248480	AAGACTTGCGACATCGCCTAGC	CACCGGACAAGCAGCTTCTAGC
HvNAC033	AK248449	TTCCATCCAACGGAGGAAGAGC	TCAACGTCGCGGATCACGTC
HvNAC034	AK249120	GGCCGGAGAGCTGATCTTCATG	ACACGCGGTCCTTCCTCAGTTG
HvNAC035	FR821748	CGCTGTTGTAGTGCGAACACG	CTGAAGTCGAGCCTTGGCCTTG
HvNAC036	AL505464	CCTCGATGTCGATGGCTTGTTC	CCGGCGTTGTTGAGCAATTCG
HvNAC037	AJ475161	GCAGAAGCCTCCTTCCTCTTCC	TGCGATGCTCTCCACCATGC
HvNAC038	BY847894	GCACATGCTCGCTCAGAGTTGG	GCCGCTAGATCAGACGACGATC
HvNAC039	FR821749	ACTACGGCAAGCAGCGCAAG	TCTCCTCCTCATCGGAGCCTAG
HvNAC040	FR821750	GAAGACGGATCGGAGACGGATC	ACTCGCCGGTCATAGAGTCGTC
HvNAC041	FR821751	CAATGCCACCGTCGCCATCATC	TTCCTGAAGGTCCGAGGAGCTG
HvNAC042	FR821752	TCCGCCGTTGATTCTGCTTCTC	TTGCTCGTCGCATCCTCGTC
HvNAC043	GH216054	TGCCGAGCCTTGACTCCATC	TCCGTCGGATCGAACTCCTC
HvNAC044	FR821753	AGCTATCATCGCGCACGAG	AGTACACGGAGCTAGGAGAGAG
HvNAC045	BF259201	GCACAACGGCAACAAGGAGGAC	GCATTAGCGCGTCATGGTCCAG
HvNAC046	AK252960	GAGAGCAGAGGAGTGAGAAGCG	GACAAGAGAGAGCGGAGACGAG
HvNAC048	FR819766	AAGAACGGCGAGCAGTACGG	CACGGCTCTAGGCACACTAACG
* taken from Parrott et al. New Phytologist (2007) 176(1):56-69.
